# Supplementary material for: Prevalence of Toxoplasma gondii in Galapagos birds: Inference of risk factors associated with diet
Source: PLoS One. 2023 Jul 5;18(7):e0287403. doi: 10.1371/journal.pone.0287403 (PMC10321649; doi:10.1371/journal.pone.0287403)
Supplement: S1 Table — (XLSX) [file pone.0287403.s001.xlsx]

## Sheet: Seabirds
Sample ID	Species	Island	Year	Antibodies against Toxoplasma gondii (MAT ≥ 1:10)
133-STG	Creagrus fulcatus	South Plaza	2017	0
134-STG	Creagrus fulcatus	South Plaza	2017	0
135-STG	Creagrus fulcatus	South Plaza	2017	0
137-STG	Creagrus fulcatus	South Plaza	2017	0
138-STG	Creagrus fulcatus	South Plaza	2017	0
139-STG	Creagrus fulcatus	South Plaza	2017	0
141-STG	Creagrus fulcatus	South Plaza	2017	0
142-STG	Creagrus fulcatus	South Plaza	2017	0
144-STG	Creagrus fulcatus	South Plaza	2017	0
145-STG	Creagrus fulcatus	South Plaza	2017	0
146-STG	Creagrus fulcatus	South Plaza	2017	0
147-STG	Creagrus fulcatus	South Plaza	2017	0
149-STG	Creagrus fulcatus	South Plaza	2017	0
150-STG	Creagrus fulcatus	South Plaza	2017	0
152-STG	Creagrus fulcatus	South Plaza	2017	0
155-STG	Creagrus fulcatus	South Plaza	2017	0
156-STG	Creagrus fulcatus	South Plaza	2017	0
157-STG	Creagrus fulcatus	South Plaza	2017	0
158-STG	Creagrus fulcatus	South Plaza	2017	0
159-STG	Creagrus fulcatus	South Plaza	2017	0
160-STG	Creagrus fulcatus	South Plaza	2017	0
161-STG	Creagrus fulcatus	South Plaza	2017	0
162-STG	Creagrus fulcatus	South Plaza	2017	0
044-MFB	Fregata magnificens	North Seymour	2017	1
056-MFB	Fregata magnificens	North Seymour	2017	0
063-MFB	Fregata magnificens	North Seymour	2017	0
064-MFB	Fregata magnificens	North Seymour	2017	1
127-MFB	Fregata magnificens	Daphne Mayor	2017	0
128-MFB	Fregata magnificens	Daphne Mayor	2017	0
129-MFB	Fregata magnificens	Daphne Mayor	2017	0
130-MFB	Fregata magnificens	Daphne Mayor	2017	0
131-MFB	Fregata magnificens	Daphne Mayor	2017	1
132-MFB	Fregata magnificens	Daphne Mayor	2017	1
003-GFB	Fregata minor	North Seymour	2017	0
005-GFB	Fregata minor	North Seymour	2017	0
008-GFB	Fregata minor	North Seymour	2017	0
010-GFB	Fregata minor	North Seymour	2017	0
013-GFB	Fregata minor	North Seymour	2017	0
018-GFB	Fregata minor	North Seymour	2017	0
042-GFB	Fregata minor	North Seymour	2017	0
043-GFB	Fregata minor	North Seymour	2017	0
045-GFB	Fregata minor	North Seymour	2017	0
046-GFB	Fregata minor	North Seymour	2017	0
047-GFB	Fregata minor	North Seymour	2017	0
048-GFB	Fregata minor	North Seymour	2017	0
049-GFB	Fregata minor	North Seymour	2017	0
050-GFB	Fregata minor	North Seymour	2017	0
051-GFB	Fregata minor	North Seymour	2017	0
052-GFB	Fregata minor	North Seymour	2017	0
053-GFB	Fregata minor	North Seymour	2017	0
054-GFB	Fregata minor	North Seymour	2017	0
055-GFB	Fregata minor	North Seymour	2017	0
057-GFB	Fregata minor	North Seymour	2017	0
058-GFB	Fregata minor	North Seymour	2017	0
059-GFB	Fregata minor	North Seymour	2017	0
060-GFB	Fregata minor	North Seymour	2017	0
061-GFB	Fregata minor	North Seymour	2017	0
062-GFB	Fregata minor	North Seymour	2017	0
096-RBTB	Phaethon aethereus	Daphne Mayor	2017	0
097-RBTB	Phaethon aethereus	Daphne Mayor	2017	0
098-RBTB	Phaethon aethereus	Daphne Mayor	2017	0
099-RBTB	Phaethon aethereus	Daphne Mayor	2017	0
100-RBTB	Phaethon aethereus	Daphne Mayor	2017	0
101-RBTB	Phaethon aethereus	Daphne Mayor	2017	0
102-RBTB	Phaethon aethereus	Daphne Mayor	2017	0
103-RBTB	Phaethon aethereus	Daphne Mayor	2017	0
105-RBTB	Phaethon aethereus	Daphne Mayor	2017	0
106-RBTB	Phaethon aethereus	Daphne Mayor	2017	0
107-RBTB	Phaethon aethereus	Daphne Mayor	2017	0
108-RBTB	Phaethon aethereus	Daphne Mayor	2017	0
110-RBTB	Phaethon aethereus	Daphne Mayor	2017	0
111-RBTB	Phaethon aethereus	Daphne Mayor	2017	0
113-RBTB	Phaethon aethereus	Daphne Mayor	2017	0
115-RBTB	Phaethon aethereus	Daphne Mayor	2017	0
117-RBTB	Phaethon aethereus	Daphne Mayor	2017	0
119-RBTB	Phaethon aethereus	Daphne Mayor	2017	0
120-RBTB	Phaethon aethereus	Daphne Mayor	2017	0
121-RBTB	Phaethon aethereus	Daphne Mayor	2017	0
122-RBTB	Phaethon aethereus	Daphne Mayor	2017	0
123-RBTB	Phaethon aethereus	Daphne Mayor	2017	0
124-RBTB	Phaethon aethereus	Daphne Mayor	2017	0
125-RBTB	Phaethon aethereus	Daphne Mayor	2017	0
126-RBTB	Phaethon aethereus	Daphne Mayor	2017	0
066-NZB	Sula granti	Daphne Mayor	2017	0
067-NZB	Sula granti	Daphne Mayor	2017	0
070-NZB	Sula granti	Daphne Mayor	2017	0
072-NZB	Sula granti	Daphne Mayor	2017	0
074-NZB	Sula granti	Daphne Mayor	2017	0
075-NZB	Sula granti	Daphne Mayor	2017	0
076-NZB	Sula granti	Daphne Mayor	2017	0
077-NZB	Sula granti	Daphne Mayor	2017	0
078-NZB	Sula granti	Daphne Mayor	2017	0
079-NZB	Sula granti	Daphne Mayor	2017	0
080-NZB	Sula granti	Daphne Mayor	2017	0
081-NZB	Sula granti	Daphne Mayor	2017	0
082-NZB	Sula granti	Daphne Mayor	2017	0
083-NZB	Sula granti	Daphne Mayor	2017	0
084-NZB	Sula granti	Daphne Mayor	2017	0
086-NZB	Sula granti	Daphne Mayor	2017	0
087-NZB	Sula granti	Daphne Mayor	2017	0
088-NZB	Sula granti	Daphne Mayor	2017	0
089-NZB	Sula granti	Daphne Mayor	2017	0
091-NZB	Sula granti	Daphne Mayor	2017	0
092-NZB	Sula granti	Daphne Mayor	2017	0
094-NZB	Sula granti	Daphne Mayor	2017	0
095-NZB	Sula granti	Daphne Mayor	2017	0
006-BFB	Sula nebouxii	North Seymour	2017	0
021-BFB	Sula nebouxii	North Seymour	2017	0
026-BFB	Sula nebouxii	North Seymour	2017	0
027-BFB	Sula nebouxii	North Seymour	2017	0
028-BFB	Sula nebouxii	North Seymour	2017	0
029-BFB	Sula nebouxii	North Seymour	2017	0
031-BFB	Sula nebouxii	North Seymour	2017	0
032-BFB	Sula nebouxii	North Seymour	2017	0
033-BFB	Sula nebouxii	North Seymour	2017	0
034-BFB	Sula nebouxii	North Seymour	2017	0
036-BFB	Sula nebouxii	North Seymour	2017	0
037-BFB	Sula nebouxii	North Seymour	2017	0
039-BFB	Sula nebouxii	North Seymour	2017	0
040-BFB	Sula nebouxii	North Seymour	2017	0
041-BFB	Sula nebouxii	North Seymour	2017	0
116-RBTB	Phaethon aethereus	Daphne Mayor	2017	1
073-NZB	Sula granti	Daphne Mayor	2017	1
090-NZB	Sula granti	Daphne Mayor	2017	1
MFB-01	Fregata magnificens	Daphne Mayor	2022	1
MFB-02	Fregata magnificens	Daphne Mayor	2022	1
MFB-03	Fregata magnificens	Daphne Mayor	2022	1
NB-01	Sula granti	Daphne Mayor	2022	0
NB-02	Sula granti	Daphne Mayor	2022	0
NB-03	Sula granti	Daphne Mayor	2022	0
MFB-04	Fregata magnificens	Daphne Mayor	2022	1
NB-05	Sula granti	Daphne Mayor	2022	0
NB-06	Sula granti	Daphne Mayor	2022	0
NB-07	Sula granti	Daphne Mayor	2022	0
NB-08	Sula granti	Daphne Mayor	2022	0
MFB-06	Fregata magnificens	North Seymour	2022	1
NB-11	Sula granti	Daphne Mayor	2022	0
NB-12	Sula granti	Daphne Mayor	2022	0
NB-13	Sula granti	Daphne Mayor	2022	0
RBT-01	Phaethon aethereus	Daphne Mayor	2022	0
RBT-02	Phaethon aethereus	Daphne Mayor	2022	1
RBT-03	Phaethon aethereus	Daphne Mayor	2022	0
RBT-04	Phaethon aethereus	Daphne Mayor	2022	0
RBT-05	Phaethon aethereus	Daphne Mayor	2022	0
RBT-06	Phaethon aethereus	Daphne Mayor	2022	0
RBT-07	Phaethon aethereus	Daphne Mayor	2022	1
RBT-08	Phaethon aethereus	Daphne Mayor	2022	0
RBT-09	Phaethon aethereus	Daphne Mayor	2022	1
RBT-10	Phaethon aethereus	Daphne Mayor	2022	0
RBT-11	Phaethon aethereus	Daphne Mayor	2022	1
RBT-12	Phaethon aethereus	Daphne Mayor	2022	1
RBT-13	Phaethon aethereus	Daphne Mayor	2022	0
RBT-14	Phaethon aethereus	Daphne Mayor	2022	0
NB-04	Sula granti	Daphne Mayor	2022	1
NB-09	Sula granti	Daphne Mayor	2022	1
MFB-05	Fregata magnificens	Daphne Mayor	2022	0
NB-10	Sula granti	Daphne Mayor	2022	1
BFB-01	Sula nebouxii	North Seymour	2022	1
BFB-02	Sula nebouxii	North Seymour	2022	1
BFB-03	Sula nebouxii	North Seymour	2022	1
BFB-04	Sula nebouxii	North Seymour	2022	1
BFB-05	Sula nebouxii	North Seymour	2022	0
BFB-06	Sula nebouxii	North Seymour	2022	0
BFB-07	Sula nebouxii	North Seymour	2022	0
BFB-08	Sula nebouxii	North Seymour	2022	0
BFB-09	Sula nebouxii	North Seymour	2022	0
BFB-10	Sula nebouxii	North Seymour	2022	1
BFB-11	Sula nebouxii	North Seymour	2022	0
BFB-12	Sula nebouxii	North Seymour	2022	0
BFB-13	Sula nebouxii	North Seymour	2022	1
BFB-14	Sula nebouxii	North Seymour	2022	1
BFB-15	Sula nebouxii	North Seymour	2022	1
BFB-16	Sula nebouxii	North Seymour	2022	1
BFB-17	Sula nebouxii	North Seymour	2022	1
BFB-18	Sula nebouxii	North Seymour	2022	1
BFB-19	Sula nebouxii	North Seymour	2022	1
BFB-20	Sula nebouxii	North Seymour	2022	1
BFB-21	Sula nebouxii	North Seymour	2022	0
BFB-22	Sula nebouxii	North Seymour	2022	0
BFB-23	Sula nebouxii	North Seymour	2022	0
BFB-24	Sula nebouxii	North Seymour	2022	0
BFB-25	Sula nebouxii	North Seymour	2022	0
BFB-26	Sula nebouxii	North Seymour	2022	0
BFB-27	Sula nebouxii	North Seymour	2022	0
BFB-28	Sula nebouxii	North Seymour	2022	0
BFB-29	Sula nebouxii	North Seymour	2022	0
BFB-30	Sula nebouxii	North Seymour	2022	1

## Sheet: Land birds
Sample ID	Species	Island	Year	Pooled	Number of pooled individuals	Antibodies against T. gondii (MAT ≥ 1:10)
STF-01	Camarhynchus parvulus	Santa Cruz	2018	Y	3	1
STF-02	Camarhynchus parvulus	Santa Cruz	2018	Y	3	0
STF-03	Camarhynchus parvulus	Santa Cruz	2018	Y	2	1
STF-04	Camarhynchus parvulus	Santa Cruz	2018	Y	2	1
STF-05	Camarhynchus parvulus	Santa Cruz	2018	Y	2	0
STF-06	Camarhynchus parvulus	Santa Cruz	2018	Y	2	0
STF-07	Camarhynchus parvulus	Santa Cruz	2018	Y	2	0
STF-08	Camarhynchus parvulus	Santa Cruz	2018	Y	2	0
STF-09	Camarhynchus parvulus	Santa Cruz	2018	Y	2	0
STF-10	Camarhynchus parvulus	Santa Cruz	2018	N	N/A	1
MGF-1	Geospiza fortis	Santa Cruz	2018	Y	4	1
MGF-2	Geospiza fortis	Santa Cruz	2018	Y	4	1
MGF-3	Geospiza fortis	Santa Cruz	2018	Y	4	0
MGF-4	Geospiza fortis	Santa Cruz	2018	Y	4	0
MGF-5	Geospiza fortis	Santa Cruz	2018	Y	4	0
MGF-6	Geospiza fortis	Santa Cruz	2018	Y	3	1
MGF-7	Geospiza fortis	Santa Cruz	2018	Y	3	0
MGF-8	Geospiza fortis	Santa Cruz	2018	Y	3	0
MGF-9	Geospiza fortis	Santa Cruz	2018	Y	2	1
MGF-10	Geospiza fortis	Santa Cruz	2018	Y	2	0
MGF-11	Geospiza fortis	Santa Cruz	2018	N	N/A	0
SGF-01	Geospiza fuliginosa	Santa Cruz	2018	Y	6	1
SGF-02	Geospiza fuliginosa	Santa Cruz	2018	Y	5	1
SGF-03	Geospiza fuliginosa	Santa Cruz	2018	Y	5	0
SGF-04	Geospiza fuliginosa	Santa Cruz	2018	Y	4	1
SGF-05	Geospiza fuliginosa	Santa Cruz	2018	Y	3	0
SGF-06	Geospiza fuliginosa	Santa Cruz	2018	Y	3	0
SGF-07	Geospiza fuliginosa	Santa Cruz	2018	Y	2	1
SGF-08	Geospiza fuliginosa	Santa Cruz	2018	Y	2	1
SGF-09	Geospiza fuliginosa	Santa Cruz	2018	Y	2	1
SGF-10	Geospiza fuliginosa	Santa Cruz	2018	Y	2	0
SGF-11	Geospiza fuliginosa	Santa Cruz	2018	N	N/A	1
SGF-12	Geospiza fuliginosa	Santa Cruz	2018	N	N/A	1
YW-01	Setophaga petechia aureola	Santa Cruz	2018	Y	4	1
YW-02	Setophaga petechia aureola	Santa Cruz	2018	Y	3	1
YW-03	Setophaga petechia aureola	Santa Cruz	2018	Y	3	1
YW-04	Setophaga petechia aureola	Santa Cruz	2018	Y	3	0
YW-05	Setophaga petechia aureola	Santa Cruz	2018	Y	2	1
YW-06	Setophaga petechia aureola	Santa Cruz	2018	Y	2	1
YW-07	Setophaga petechia aureola	Santa Cruz	2018	Y	2	1
YW-08	Setophaga petechia aureola	Santa Cruz	2018	Y	2	1
YW-09	Setophaga petechia aureola	Santa Cruz	2018	N	N/A	0
GWF-01	Certhidea olivacea	Santa Cruz	2018	Y	3	1
GWF-02	Certhidea olivacea	Santa Cruz	2018	Y	2	1
GFC-01	Myiarchus magnirostris	Santa Cruz	2018	Y	5	0
GFC-02	Myiarchus magnirostris	Santa Cruz	2018	Y	4	1
GFC-03	Myiarchus magnirostris	Santa Cruz	2018	Y	4	0
GFC-04	Myiarchus magnirostris	Santa Cruz	2018	Y	3	1
GFC-05	Myiarchus magnirostris	Santa Cruz	2018	Y	3	1
GFC-06	Myiarchus magnirostris	Santa Cruz	2018	Y	3	1
GFC-07	Myiarchus magnirostris	Santa Cruz	2018	Y	3	0
GFC-08	Myiarchus magnirostris	Santa Cruz	2018	Y	2	1
GFC-09	Myiarchus magnirostris	Santa Cruz	2018	Y	2	0
GFC-10	Myiarchus magnirostris	Santa Cruz	2018	Y	2	0
GFC-11	Myiarchus magnirostris	Santa Cruz	2018	N	N/A	1
GMB-01	Mimus parvulus	Santa Cruz	2018	Y	3	1
GMB-02	Mimus parvulus	Santa Cruz	2018	Y	3	1
GMB-03	Mimus parvulus	Santa Cruz	2018	Y	2	1
GMB-04	Mimus parvulus	Santa Cruz	2018	Y	2	1
GMB-05	Mimus parvulus	Santa Cruz	2018	Y	2	1
GMB-06	Mimus parvulus	Santa Cruz	2018	N	N/A	1
